# Supplementary material for: The Potential of Epigallocatechin Gallate (EGCG) in Targeting Autophagy for Cancer Treatment: A Narrative Review
Source: Int J Mol Sci. 2022 May 28;23(11):6075. doi: 10.3390/ijms23116075 (PMC9181147; doi:10.3390/ijms23116075)
Supplement: Supplementary file 1 [file ijms-23-06075-s001.zip]

Archive with 1 entries (1 files):
- ijms-1727163-supplementary.pdf
